# Supplementary material for: Anamorphic development and extended parental care in a 520 million-year-old stem-group euarthropod from China
Source: BMC Evol Biol. 2018 Sep 29;18:147. doi: 10.1186/s12862-018-1262-6 (PMC6162911; doi:10.1186/s12862-018-1262-6)
Supplement: Supplementary file 1 — Table S1. Morphometric and locality data of articulated individuals of Fuxianhuia. (XLSX 15 kb) [file 12862_2018_1262_MOESM1_ESM.xlsx]

## Sheet: Fuxianhuia morphometrics
	Fuxianhuia protensa
	Specimen No.	Ontogenetic stage	Thorax length (mm)	Locality	Reference
1	ELI 0722	Stage 8	4.54	Tanglipo	This study (Fig. S1A)
2	ELI 0723	Stage 8	4.218	Tanglipo	This study (Fig. S1C)
3	ELI 0731	Stage 8	5.315	Tanglipo	This study (Fig. S1E)
4	ELI MU76A-c	Stage 8	4.108	Erjie	This study (Fig. S1G)
5	ELI MU76B-b	Stage 8	5.288	Erjie	This study (Fig. S1I)
6	ELI MU76A-d	Stage 8	4.5	Erjie	This study (Fig. 3D)
7	ELI MU76A-d	Stage 8	4.39	Erjie	This study (Fig. 3D)
8	NIGPAS 115417b	Stage 8	3.486	?	Hou et al. 2004 (Fig. 16.8)
9	ELI 0728	Stage 9	4.458	Jianshan	This study (Fig. S1K)
10	ELI 0034	Stage 24	5.515	Erjie	This study (Fig. S2A)
11	ELI 0373	Stage 24	5.84	Jianshan	This study (Fig. S2C)
12	ELI 0469	Stage 25	14.575	Jianshan	This study (Fig. S3A)
13	ELI 0591	Stage 25	12.179	Mafang	This study (Fig. S3C)
14	ELI 0089	Stage 25	17.786	Jianshan	This study
15	ELI 0076	Stage 25	22.146	Erjie	This study (Fig. S3E)
16	ELI 0050	Stage 25	9.616	Jianshan	This study (Fig. S3G)
17	ELI 0140	Stage 25	15.287	Mafang	This study
18	ELI 0233	Stage 25	32.684	Erjie	This study
19	ELI 0667	Stage 25	21.189	Yunlongsi	This study
20	ELI 0172	Stage 25	17.793	Erjie	This study
21	ELI 0263	Stage 25	18.388	Erjie	This study
22	ELI 0265	Stage 25	26.842	Erjie	This study
23	ELI 0073	Stage 26	15.856	Erjie	This study (Fig. S4A)
24	ELI 0650	Stage 26	13.408	Mafang	This study
25	ELI 0671	Stage 26	22.716	Yunlongsi	This study
26	ELI 0089	Stage 26	19.241	Jianshan	This study
27	ELI 0149	Stage 26	17.4	Ercaicun	This study
28	ELI 0117	Stage 26	23.043	Erjie	This study
29	ELI 0006	Stage 26	34.091	Tanglipo	This study (Fig. S4C)
30	ELI 0052	Stage 26	26.071	Erjie	This study (Fig. S4D)
31	ELI 0001	Stage 26	21.152	Tanglipo	This study (Fig. S4F)
32	YKLP 11321	Stage 26	36.03	?	Ma et al. 2012 (Fig. 1)
33	RCCBYU 10254	Stage 26	30.5	?	Hou et al. 2004 (Fig. 16.3a)
34	RCCBYU 10255	Stage 26	34.6	?	Hou et al. 2004 (Fig. 16.3b)
35	ELI 0073	Stage 27	20.191	Erjie	This study (Fig. S5A)
36	ELI 36-77	Stage 27	18.118	Jianshan	This study (Fig. 1F)
37	ELI 0045	Stage 27	19.25	Jianshan	This study
38	ELI 0004	Stage 27	16.087	Tanglipo	This study
39	ELI 0071-1	Stage 27	21.751	Erjie	This study
40	ELI 0082	Stage 27	21.801	Jianshan	This study
41	ELI 0083	Stage 27	17.751	Jianshan	This study
42	ELI 0091	Stage 27	20.158	Erjie	This study
43	ELI 0123	Stage 27	21.634	Erjie	This study
44	ELI 0267	Stage 27	31.935	Erjie	This study
45	ELI 0131	Stage 27	21.468	Mafang	This study (Fig. S5C)
46	ELI 0092	Stage 27	26.624	Erjie	This study (Fig. S5D)
47	ELI 0123	Stage 27	17.257	Erjie	This study (Fig. S5F)
48	ELI 520-27	Stage 28	27.758	Jianshan	This study Fig. S6A
49	ELI 0641	Stage 28	26.875	unknown	This study (Fig. S6C)
50	CN 115358	Stage 28	36.6	Maotianshan	Hou and Bergström 1997 (Fig. 11b)
51	CN 115356	Stage 28	45.7	Maotianshan	Hou and Bergström 1997 (Fig. 10b)
52	ELI MU76	Stage 29	43.28	Erjie	This study (Fig. S6E)
53	ELRC 19255b	Stage 29	36.1	?	Chen et al. 1995 (Fig. 1)
54	CN 110826	Stage 29	53	Maotianshan	Hou and Bergström 1997 (Fig. 10a)
55	CN 115406	Stage 30	18.313	Maotianshan	Hou and Bergström 1997 (Fig. 7c)
56	ELI 0011	Stage 30	37.433	Tanglipo	This study (Fig. S7A)
57	CN 115353	Stage 30	46	Xiaolantian	Hou and Bergström 1997 (Fig. 7c)
	Fuxianhuia xiaoshibaensis
	Specimen No.	Ontogenetic stage	Thorax length (mm)		Reference
1	XZH 0007	Stage 32	19.108	Xiazhuang Village	Zeng et al. 2014 (Fig. 3a)
2	YKLP 12027	Stage 33	15.182	Xiaoshiba Village	Yang et al. 2013 (Fig. 2a)
3	YKLP 12031	Stage 33	19.821	Xiaoshiba Village	Yang et al. 2013 (Suppl. Fig. 4d)
4	YKLP 12313	Stage 33	16.945	Xiaoshiba Village	Yang et al. 2018 (Fig. 3a)
	References
	Chen et al. 1995. Head segmentation in Early Cambrian Fuxianhuia: implications for arthropod evolution. Science 268, 1339.
	Hou and Bergström 1997. Arthropods from the lower Cambrian Chengjiang fauna, southwest China. Fossils and Strata, 45, 1-116.
	Hou et al. 2004. The Cambrian fossils of Chengjiang, China: the flowering of early animal life. Oxford: Blackwell Science, 233p.
	Ma et al. 2012. Complex brain and optic lobes in an early Cambrian arthropod. Nature 490, 258-261.
	Yang et al. 2018. Early Cambrian fuxianhuiids from China reveal origin of the gnathobasic protopodite in euarthropods. Nature Communications 9: 470
	Zeng et al. 2014. A Chengjiang-type fossil assemblage from the Hongjingshao Formation (Cambrian Stage 3) at Chenggong, Kunming, Yunnan. Chinese science bulletin 59, 3169-3175.
